# Supplementary material for: Evaluating the Compatibility of Three Aluminum Salt-Adjuvanted Recombinant Protein Antigens (Trivalent NRRV) Combined with a Mock Trivalent Sabin-IPV Vaccine: Analytical and Formulation Challenges
Source: Vaccines (Basel). 2024 Sep 26;12(10):1102. doi: 10.3390/vaccines12101102 (PMC11511553; doi:10.3390/vaccines12101102)
Supplement: Supplementary file 1 [file vaccines-12-01102-s001.zip]

Archive with 1 entries (1 files):
- vaccines-3185869-supplementary.pdf
